# Supplementary material for: Application of Aqueous Saline Process to Extract Silkworm Pupae Oil (Bombyx mori): Process Optimization and Composition Analysis
Source: Foods. 2022 Jan 21;11(3):291. doi: 10.3390/foods11030291 (PMC8834069; doi:10.3390/foods11030291)
Supplement: Supplementary file 1 [file foods-11-00291-s001.zip]

Archive with 1 entries (1 files):
- foods-1529432-supplementary.pdf
